# Supplementary material for: RNA Editing in Glioma as a Sexually Dimorphic Prognostic Factor That Affects mRNA Abundance in Fatty Acid Metabolism and Inflammation Pathways
Source: Cells. 2022 Apr 5;11(7):1231. doi: 10.3390/cells11071231 (PMC8997934; doi:10.3390/cells11071231)
Supplement: Supplementary file 1 [file cells-11-01231-s001.zip]

Archive with 1 entries (1 files):
- cells-1611912-supplementary.pdf
